# Supplementary material for: Adipose-Derived Stem Cell Treatment Induces Early-Term Hes1 Upregulation in a Sox9- and Notch1-Independent Manner in a Rat Model of Bile Duct Ligation
Source: Biomedicines. 2026 Mar 13;14(3):657. doi: 10.3390/biomedicines14030657 (PMC13024265; doi:10.3390/biomedicines14030657)
Supplement: Supplementary file 1 [file biomedicines-14-00657-s001.zip]

Archive with 1 entries (1 files):
- biomedicines-4117769-supplementary.pdf
